# Supplementary material for: Genome-Wide Association Study of Lithium-Induced Dry Mouth in Bipolar I Disorder
Source: J Pers Med. 2021 Dec 1;11(12):1265. doi: 10.3390/jpm11121265 (PMC8706003; doi:10.3390/jpm11121265)
Supplement: Supplementary file 1 [file jpm-11-01265-s001.zip]

Archive with 1 entries (1 files):
- jpm-1455690-supplementary.pdf
